# Supplementary material for: Effects of Lactobacillus Fermentum Supplementation on Body Weight and Pro-Inflammatory Cytokine Expression in Campylobacter Jejuni-Challenged Chickens
Source: Vet Sci. 2020 Aug 29;7(3):121. doi: 10.3390/vetsci7030121 (PMC7557755; doi:10.3390/vetsci7030121)
Supplement: Supplementary file 1 [file vetsci-07-00121-s001.zip]

Archive with 3 entries (2 files):
- vetsci-918767-supplementary - final-1/
- vetsci-918767-supplementary - final-1/vetsci-918767-TableS1.docx
- vetsci-918767-supplementary - final-1/vetsci-918767-TableS2.xlsx
