# Supplementary material for: Effects of Lactobacillus Fermentum Supplementation on Body Weight and Pro-Inflammatory Cytokine Expression in Campylobacter Jejuni-Challenged Chickens
Source: Vet Sci. 2020 Aug 29;7(3):121. doi: 10.3390/vetsci7030121 (PMC7557755; doi:10.3390/vetsci7030121)
Supplement: Supplementary file 1 [file vetsci-07-00121-s001.zip › vetsci-918767-supplementary - final-1/vetsci-918767-TableS2.xlsx]

## Sheet: mRNA
	12 hpi	Control group 2deltaCt												36 hpi	Control group 2deltaCt												48 hpi	Control group 2deltaCt
		1	2	3	4	5	6	7	8	9	AVG	SD			1	2	3	4	5	6	7	8	9	AVG	SD			1	2	3	4	5	6	7	8	9	AVG	SD
	IL-1β	3.25	7.83	3.9	3.98	5.69	5.13	2.81	4.96	7.05	4.95556	1.68809		IL-1β	6.96	2.4	2.04	1.29	0.84	3.51	2.21	0.5	5.84	2.84333	2.22294		IL-1β	1.03	2.39	2.54	2.73	3.53	0.8	2.96	0.68	2.89	2.17222	1.05401
	IL-15	2.39	8.2	3.53	4.24	5.01	4.1	4.26	2.36	7.17	4.58444	1.97714		IL-15	7.01	3.4	3.48	0.44	0.87	3.64	6.39	2.15	0.89	3.14111	2.35738		IL-15	5.84	6.93	4.68	4.22	5.57	5.46	5.67	4.2	6.48	5.45	0.944365
	IL-17	4.31	8.97	4.9	5.55	5.66	6.08	5.02	8.19	4.51	5.91	1.62462		IL-17	6.44	2.06	2.81	1.49	0.63	3.7	5.4	2.84	0.35	2.85778	2.05446		IL-17	0.89	2.08	2.86	3.69	1.73	3.05	3.2	0.98	2.97	2.38333	1.00675
	IL-18	2.29	6.46	2.56	4.41	2.89	4.98	6.06	2.07	3.69	3.93444	1.63691		IL-18	6.83	3.3	3.02	2.36	3.35	4.9	3.83	6.04	2.04	3.96333	1.6356		IL-18	4.02	6.03	3.22	3.19	4.59	4.93	5.76	4.1	3.09	4.32556	1.09434
	12 hpi	Lactobacillus fermentum (LB) 2deltaCt												36 hpi	Lactobacillus fermentum (LB) 2deltaCt												48 hpi	Lactobacillus fermentum (LB) 2deltaCt
		1	2	3	4	5	6	7	8	9	AVG	SD			1	2	3	4	5	6	7	8	9	AVG	SD			1	2	3	4	5	6	7	8	9	AVG	SD
	IL-1β	1.67	5.92	1.45	4.31	5.18	2.96	2	6.19	2.54	3.58	1.85499		IL-1β	4.78	5.27	4.38	2.67	1.49	4.1	5.4	4	1.9	3.77667	1.43029		IL-1β	5.49	3.62	2.97	2.1	2.75	4.28	4.98	2.06	3.57	3.53556	1.20643
	IL-15	2.25	6.31	2.55	5.06	5.98	2.7	6.61	2.14	3.7	4.14444	1.85098		IL-15	6.32	4.15	3.45	3.61	3.39	2.59	3.48	2.63	5.7	3.92444	1.2848		IL-15	2.19	5.99	3.13	1.68	3.4	3.08	1.57	5.2	2.99	3.24778	1.49392
	IL-17	2.62	7.4	3.03	4.63	5.86	3.57	2.79	7.02	3.72	4.51556	1.82748		IL-17	6.31	4.16	3.19	1.15	2.24	2.89	1.91	5.81	2.19	3.31667	1.77439		IL-17	3.7	2.71	1.38	1.76	1.42	3.35	3.57	1.13	2.49	2.39	1.00548
	IL-18	3.98	6.18	2.95	7.08	6.82	3.23	6.6	2.38	6.13	5.03889	1.87399		IL-18	6.25	3.8	1.98	1.26	1.14	2.51	1.1	1.8	5.55	2.82111	1.94405		IL-18	5.81	6.13	3.75	2.92	3.71	5.88	2.79	5.19	6.09	4.69667	1.39376
	12 hpi	Campylobacter jejuni (Cj) 2deltaCt												36 hpi	Campylobacter jejuni (Cj) 2deltaCt												48 hpi	Campylobacter jejuni (Cj) 2deltaCt
		1	2	3	4	5	6	7	8	9	AVG	SD			1	2	3	4	5	6	7	8	9	AVG	SD			1	2	3	4	5	6	7	8	9	AVG	SD
	IL-1β	4.92	5	5.14	4.91	4.94	5.05	5.07	4.86	4.98	4.98556	0.0888976		IL-1β	4.96	1.69	1.6	3.32	2.79	4.12	2.33	1.94	4.95	3.07778	1.33413		IL-1β	3.13	2.29	1.92	2.35	2.98	2.9	2.73	1.99	3.15	2.60444	0.477967
	IL-15	6.86	6.59	7.64	7.05	6.62	7.39	7.15	7.49	6.34	7.01444	0.446181		IL-15	5.79	2.89	2.27	2.89	3.69	4.67	5.47	2.32	3.31	3.7	1.31604		IL-15	2.79	4.58	5.17	1.58	1.49	2.88	1.2	3.14	4.93	3.08444	1.51989
	IL-17	6.96	5.55	7.12	7.05	7.07	6.28	5.88	7.44	6.7	6.67222	0.633971		IL-17	5.84	3.19	1.7	3.32	2.21	4.21	5.5	2.26	2.5	3.41444	1.47834		IL-17	2.15	1.42	5.17	1.68	4.66	0.92	0.98	1.88	5.13	2.66556	1.78946
	IL-18	5.92	5.95	6.27	5.79	6	5.99	6.03	6.2	5.8	5.99444	0.16071		IL-18	5.82	3.65	4.95	3.88	4.43	5.05	5.6	3.59	4.74	4.63444	0.813344		IL-18	4.02	5.24	3.66	3.17	4.86	6.28	4.33	3.27	6	4.53667	1.13634
	12 hpi	Lactobacillus + Campylobacter (LBCj) 2deltaCt												36 hpi	Lactobacillus + Campylobacter (LBCj) 2deltaCt												48 hpi	Lactobacillus + Campylobacter (LBCj) 2deltaCt
		1	2	3	4	5	6	7	8	9	AVG	SD			1	2	3	4	5	6	7	8	9	AVG	SD			1	2	3	4	5	6	7	8	9	AVG	SD
	IL-1β	5.87	3.15	3.94	3.89	3.85	5.18	5.71	3.41	3.76	4.30667	1.0083		IL-1β	6.38	3.3	1.37	0.64	1.74	4.1	5.63	2.59	0.5	2.91667	2.11574		IL-1β	3.04	1.81	2.42	1.58	2.01	2.39	2.86	2.19	1.61	2.21222	0.517827
	IL-15	3.57	4.51	5.4	4.58	4.26	4.62	5.31	3.99	4.21	4.49444	0.586667		IL-15	6.67	3.54	4.38	3.14	4.35	5.82	3.03	6.31	4.57	4.64556	1.34678		IL-15	0.71	3.05	3.88	2.36	2.82	0.65	0.53	2.57	3.72	2.25444	1.31277
	IL-17	5.48	4.2	5.27	5.33	5.18	4.89	4.53	5	5.66	5.06	0.463789		IL-17	6.7	2.2	2.52	1.89	2.67	4	1.8	5.84	2.38	3.33333	1.79553		IL-17	3.99	2	1.2	2.5	2.92	1.9	3.32	1.08	2.88	2.42111	0.966546
	IL-18	5.86	4.54	5.89	5.45	5.56	5.29	4.7	5.68	5.87	5.42667	0.501797		IL-18	6.44	2.07	3.97	2.46	3.47	5.11	2.08	3.59	6.05	3.91556	1.64152		IL-18	3.61	3.39	3.31	4.59	4.8	3.11	3.09	3.57	4.75	3.80222	0.707456

## Sheet: Weight of chickens
	Weight of chicks (g)						Weight of chicks (g)						Weight of chicks (g)
	I. Sampling (12 hpi)						II. Sampling (36 hpi)						III. Sampling (48 hpi)
	chicks	Control	LB	Cj	LBCj		chicks	Control	LB	Cj	LBCj		chicks	Control	LB	Cj	LBCj
	1	129.6	118.4	113.6	132.8		1	176.55	146.85	151.8	160.05		1	180.8	206.4	163.2	195.2
	2	126.4	131.2	123.2	137.6		2	153.45	158.4	145.2	168.3		2	177.6	185.6	169.6	158.4
	3	126.4	136	129.6	124.8		3	145.2	165	153.45	158.4		3	208	164.8	150.4	166.4
	4	139.2	131.2	124.8	112		4	163.35	160.05	127.05	150.15		4	166.4	211.2	176	188.8
	5	120	142.4	126.4	134.4		5	133.65	161.7	136.95	155.1		5	163.2	193.6	156.8	187.2
	6	124.8	134.4	131.2	123.2		6	146.85	146.85	133.65	165		6	198.4	187.2	160	172.8
	7	128	142.4	128	116.8		7	150.15	156.75	151.8	153.45		7	184	177.6	174.4	190.4
	8	129.6	121.6	124.8	124.8		8	161.7	168.3	148.5	151.8		8	160	195.2	161.6	188.8
	9	123.2	124.8	124.8	126.4		9	163.35	173.25	155.1	148.5		9	188.8	209.6	190.4	166.4
	AVG	127.467	131.378	125.156	125.867		AVG	154.917	159.683	144.833	156.75		AVG	180.8	192.356	166.933	179.378
	SD	5.05964	8.03351	4.75701	7.76545		SD	11.9856	8.36932	9.39125	6.36671		SD	15.2164	14.5626	11.3639	12.6084
